# Supplementary material for: Broadening the Biocatalytic Toolbox—Screening and Expression of New Unspecific Peroxygenases
Source: Antioxidants (Basel). 2022 Jan 24;11(2):223. doi: 10.3390/antiox11020223 (PMC8868357; doi:10.3390/antiox11020223)
Supplement: Supplementary file 1 [file antioxidants-11-00223-s001.zip]

Archive with 1 entries (1 files):
- antioxidants-1498066-supplementary.pdf
